# Supplementary material for: Outpatient Teaching and Feedback Skills Workshop for Resident Physicians
Source: MedEdPORTAL. 2020 Jul 31;16:10930. doi: 10.15766/mep_2374-8265.10930 (PMC7394347; doi:10.15766/mep_2374-8265.10930)
Supplement: Supplementary file 1 — ARCH, RIME, and OMP Training Materials.pptxPocket Teaching Guide.docxRIME Role-Play Case Studies.docxOMP Role-Play Case Studies.docxPre- and Posttest.docx [file mep_2374-8265.10930-s001.zip]

Archive with 6 entries (6 files):
- _Educational_Summary_Report_10930.pdf
- A. ARCH, RIME, and OMP Training Materials.pptx
- B. Pocket Teaching Guide.docx
- C. RIME Role-Play Case Studies.docx
- D. OMP Role-Play Case Studies.docx
- E. Pre- and Posttest.docx
